# Supplementary material for: Tricetin Reduces Inflammation and Acinar Cell Injury in Cerulein-Induced Acute Pancreatitis: The Role of Oxidative Stress-Induced DNA Damage Signaling
Source: Biomedicines. 2022 Jun 10;10(6):1371. doi: 10.3390/biomedicines10061371 (PMC9219693; doi:10.3390/biomedicines10061371)
Supplement: Supplementary file 1 [file biomedicines-10-01371-s001.zip]

Archive with 1 entries (1 files):
- biomedicines-1738398-supplementary.pdf
